# Supplementary material for: Network topology metrics explaining enrichment of hybrid epithelial/mesenchymal phenotypes in metastasis
Source: PLoS Comput Biol. 2022 Nov 8;18(11):e1010687. doi: 10.1371/journal.pcbi.1010687 (PMC9674141; doi:10.1371/journal.pcbi.1010687)
Supplement: S1 Table — (XLSX) [file pcbi.1010687.s007.xlsx]

## Sheet: Sheet1
Perturbation Index	Perturbation	Interpretation
1	miR200-ZEB_2-0	Deleting inhibition of ZEB by miR200
2	ZEB-GRHL2_2-1	Changing inhibition of GRHL2 by ZEB to activation
3	ZEB-miR200_2-1	Changing inhibition of miR200 by ZEB to activation
4	ZEB-GRHL2_2-0	Deleting inhibition of GRHL2 by ZEB
5	ZEB-miR200_2-0	Deleting inhibition of miR200 by ZEB
6	GRHL2-ZEB_2-1	Changing inhibition of ZEB by GRHL2 to activation
7	miR200-ZEB_2-1	Changing inhibition of ZEB by miR200 to activation
8	ZEB-ZEB_1-2	Changing self-activation of ZEB to self-inhibition
9	GRHL2-ZEB_2-0	Deleting inhibition of ZEB by GRHL2
10	ZEB-ZEB_1-0	Deleting self-activation of ZEB by ZEB
11	SNAIL-miR200_2-0	Deleting inhibition of ZEB by miR200
12	SNAIL-ZEB_1-2	Changing inhibition of ZEB by SNAIL to activation
13	SNAIL-miR200_2-1	Changing inhibition of miR200 by SNAIL to activation
14	SNAIL-ZEB_1-0	Deleting inhibition of ZEB by miR200
